# Supplementary material for: Evolutionary dynamics and functional characterization of proximal duplicated sorbitol-6-phosphate dehydrogenase genes in Rosaceae
Source: Front Plant Sci. 2024 Nov 8;15:1480519. doi: 10.3389/fpls.2024.1480519 (PMC11581945; doi:10.3389/fpls.2024.1480519)
Supplement: Supplementary file 2 [file Table1.xlsx]

## Sheet: Supplemental Table 1
SpeciesID	Index	Species	Family	Subfamily	Source	Tribe	BUSCO completeness of assembly	BUSCO completeness of annotation
1	Mdhf	Malus domestica-cv.HanFu	Rosales	Amygdaloiseae	GDR	Maleae	0.987	0.949
2	Mdg	Malus domestica-cv.Gala	Rosales	Amygdaloiseae	GDR	Maleae	0.983	0.955
3	Mgde	Malus domestica-cv.GoldenDelicious	Rosales	Amygdaloiseae	GDR	Maleae	0.979	0.967
4	Msi	Malus sieversii	Rosales	Amygdaloiseae	GDR	Maleae	0.987	0.962
5	Mys	Malus sylvestris	Rosales	Amygdaloiseae	GDR	Maleae	0.986	0.962
6	Mbac	Malus baccata	Rosales	Amygdaloiseae	GDR	Maleae	0.932	-
7	pbr	Pyrus x bretschneideri	Rosales	Amygdaloiseae	GigaDB	Maleae	0.971	0.939
8	Ejap	Eriobotrya japonica	Rosales	Amygdaloiseae	CNGB	Maleae	0.972	0.938
9	Gtri	Gillenia trifoliata	Rosales	Amygdaloiseae	CNGB		0.974	0.952
10	ppe	Prunus persica	Rosales	Amygdaloiseae	Phytozome		0.988	-
11	pmu	Prunus mume	Rosales	Amygdaloiseae	GigaDB		0.964	0.954
12	Prar	Prunus armeniaca L	Rosales	Amygdaloiseae	GDR		0.956	0.973
13	Pavi	Prunus avium	Rosales	Amygdaloiseae	GDR		0.981	0.962
14	Fves	Fragaria vesca	Rosales	Rosoideae	GDR		0.95	0.981
15	Roch	Rosa chinensis	Rosales	Rosoideae	GDR		0.935	0.965
16	Dryd	Dryas drummondii	Rosales	Dryadoideae	GigaDB		0.908	0.903
17	ath	Arabidopsis thaliana	Brassicales	-	Phytozome		0.993	-
18	vvi	Vitis vinifera	Vitales	-	Phytozome		0.9	-
19	ama	Antirrhinum majus L	Plantaginaceae	-	BIG		0.9388	-
20	osa	Oryza sativa	Poales	-	Phytozome		0.956	-

## Sheet: Supplemental Table 2
Species	name	Sequence GeneBank number
Malus domestica	MdS6PDH1	AY786539
Malus domestica	MdS6PDH2	D11080
Prunus salicina	PsaS6PDH	FJ645737
Prunus persica	PpS6PDH	EF576940
Sorbus aucuparias	SauS6PDH	AF415012
Pyrus communis	PcomS6PDH	AB190795
Pyrus pyrifolia	PpS6PDH	AB181206

## Sheet: Supplemental table 3
SRP	Run	Tissue	Species
SRP200448	SRR9202383	Stamen	Rosa chinensis
SRP200448	SRR9202384	Stamen	Rosa chinensis
SRP200448	SRR9202382	Prickle	Rosa chinensis
SRP200448	SRR9202385	Prickle	Rosa chinensis
SRP200448	SRR9202386	leaf	Rosa chinensis
SRP200448	SRR9202387	leaf	Rosa chinensis
SRP200448	SRR9202388	Pistil_Ovary	Rosa chinensis
SRP200448	SRR9202389	Pistil_Ovary	Rosa chinensis
SRP200448	SRR9202390	Stem	Rosa chinensis
SRP200448	SRR9202391	Stem	Rosa chinensis
SRP200448	SRR9202392	Root	Rosa chinensis
SRP200448	SRR9202393	Root	Rosa chinensis
SRP238133	SRR10736834	fruit-11DPA	Fragaria x ananassa
SRP238133	SRR10736833	fruit-11DPA	Fragaria x ananassa
SRP238133	SRR10736832	fruit-11DPA	Fragaria x ananassa
SRP238133	SRR10736829	fruit-27DPA	Fragaria x ananassa
SRP238133	SRR10736831	fruit-27DPA	Fragaria x ananassa
SRP238133	SRR10736830	fruit-27DPA	Fragaria x ananassa
SRP238133	SRR10736827	fruit-31DPA	Fragaria x ananassa
SRP238133	SRR10736828	fruit-31DPA	Fragaria x ananassa
SRP238133	SRR10736826	fruit-31DPA	Fragaria x ananassa
SRP238133	SRR10736822	fruit-43DPA	Fragaria x ananassa
SRP238133	SRR10736823	fruit-43DPA	Fragaria x ananassa
SRP238133	SRR10736825	fruit-43DPA	Fragaria x ananassa
SRP238133	SRR10736819	fruit-47DPA	Fragaria x ananassa
SRP238133	SRR10736821	fruit-47DPA	Fragaria x ananassa
SRP238133	SRR10736820	fruit-47DPA	Fragaria x ananassa
CNP0001531	CNR0356592	Flower	Eriobotrya japonica
CNP0001531	CNR0356593	Fruit-immuture	Eriobotrya japonica
CNP0001531	CNR0356594	Fruit-mature	Eriobotrya japonica
CNP0001531	CNR0356595	Inflorescence	Eriobotrya japonica
CNP0001531	CNR0356596	Leaf-immuture	Eriobotrya japonica
CNP0001531	CNR0356597	Leaf-mature	Eriobotrya japonica
CNP0001531	CNR0356598	Pollen	Eriobotrya japonica
CNP0001531	CNR0356599	Root	Eriobotrya japonica
CNP0001531	CNR0356600	Seed	Eriobotrya japonica
CNP0001531	CNR0356601	Stem	Eriobotrya japonica
SRP238133	SRR10736846	fruit-28DPA	Pyrus x bretschneideri
SRP238133	SRR10736858	fruit-28DPA	Pyrus x bretschneideri
SRP238133	SRR10736857	fruit-28DPA	Pyrus x bretschneideri
SRP238133	SRR10736824	fruit-98DPA	Pyrus x bretschneideri
SRP238133	SRR10736835	fruit-98DPA	Pyrus x bretschneideri
SRP238133	SRR10736818	fruit-98DPA	Pyrus x bretschneideri
SRP238133	SRR10736855	fruit-140DPA	Pyrus x bretschneideri
SRP238133	SRR10736814	fruit-140DPA	Pyrus x bretschneideri
SRP238133	SRR10736856	fruit-140DPA	Pyrus x bretschneideri
SRP238133	SRR10736817	fruit-126DPA	Pyrus x bretschneideri
SRP238133	SRR10736815	fruit-126DPA	Pyrus x bretschneideri
SRP238133	SRR10736816	fruit-126DPA	Pyrus x bretschneideri
SRP238133	SRR10736854	fruit-168DPA	Pyrus x bretschneideri
SRP238133	SRR10736853	fruit-168DPA	Pyrus x bretschneideri
SRP238133	SRR10736852	fruit-168DPA	Pyrus x bretschneideri
SRP167064	SRR8119889	Stem-3	Pyrus x bretschneideri
SRP167064	SRR8119890	Petal-1	Pyrus x bretschneideri
SRP167064	SRR8119891	Leaf-1	Pyrus x bretschneideri
SRP167064	SRR8119892	Petal-2	Pyrus x bretschneideri
SRP167064	SRR8119893	Sepal-1	Pyrus x bretschneideri
SRP167064	SRR8119894	Sepal-2	Pyrus x bretschneideri
SRP167064	SRR8119895	Leaf-2	Pyrus x bretschneideri
SRP167064	SRR8119896	Ovary-1	Pyrus x bretschneideri
SRP167064	SRR8119897	Ovary-2	Pyrus x bretschneideri
SRP167064	SRR8119898	Ovary-3	Pyrus x bretschneideri
SRP167064	SRR8119899	Stem-1	Pyrus x bretschneideri
SRP167064	SRR8119902	Bud-1	Pyrus x bretschneideri
SRP167064	SRR8119903	Bud-2	Pyrus x bretschneideri
SRP167064	SRR8119904	Bud-3	Pyrus x bretschneideri
SRP167064	SRR8119905	Stem-2	Pyrus x bretschneideri
SRP167064	SRR8119906	Sepal-3	Pyrus x bretschneideri
SRP167064	SRR8119907	Petal-3	Pyrus x bretschneideri
SRP246451	SRR10997912	leaf-30d	Pyrus x bretschneideri
SRP246451	SRR10997911	leaf-45d-1	Pyrus x bretschneideri
SRP246451	SRR10997909	leaf-45d-2	Pyrus x bretschneideri
SRP246451	SRR10997908	leaf-45d-3	Pyrus x bretschneideri
SRP246451	SRR10997907	leaf-60d-1	Pyrus x bretschneideri
SRP246451	SRR10997906	leaf-60d-2	Pyrus x bretschneideri
SRP246451	SRR10997905	leaf-60d-3	Pyrus x bretschneideri
SRP246451	SRR10997904	leaf-75d-1	Pyrus x bretschneideri
SRP246451	SRR10997903	leaf-75d-2	Pyrus x bretschneideri
SRP246451	SRR10997902	leaf-75d-3	Pyrus x bretschneideri
SRP246451	SRR10997910	leaf-90d	Pyrus x bretschneideri
ERP126339	ERR5096974	stems	Prunus armeniaca
ERP126339	ERR5096975	buds	Prunus armeniaca
ERP126339	ERR5096976	germinating embryos	Prunus armeniaca
ERP126339	ERR5096978	young leaves	Prunus armeniaca
ERP126339	ERR5096979	hypocotyls	Prunus armeniaca
ERP126339	ERR5096980	1-month old seedlings	Prunus armeniaca
ERP126339	ERR5096981	petiols	Prunus armeniaca
ERP126339	ERR5096982	albumen	Prunus armeniaca
ERP126339	ERR5096984	mature flowers	Prunus armeniaca
ERP126339	ERR5096985	2-month old seedlings	Prunus armeniaca
ERP126339	ERR5096988	young roots	Prunus armeniaca
SRP219610	SRR10034642	27type-fruit-Physiological ripening	Prunus armeniaca
SRP219610	SRR10034643	27type-fruit-Colour change	Prunus armeniaca
SRP219610	SRR10034644	27type-fruit-Green fruit	Prunus armeniaca
SRP014885	SRR542478	bud	Prunus mume
SRP014885	SRR542479	leaf	Prunus mume
SRP014885	SRR542480	root	Prunus mume
SRP014885	SRR542481	stem	Prunus mume
SRP014885	SRR542482	fruit	Prunus mume
SRP302992	SRR13515747	leaf-2	Prunus persica
SRP302992	SRR13515748	leaf	Prunus persica
SRP302992	SRR13515749	phloem-2	Prunus persica
SRP302992	SRR13515750	phloem	Prunus persica
SRP302992	SRR13515751	flower-2	Prunus persica
SRP302992	SRR13515752	flower	Prunus persica
SRP302992	SRR13515767	seed-2	Prunus persica
SRP302992	SRR13515768	seed	Prunus persica
SRP302992	SRR13515769	root-2	Prunus persica
SRP302992	SRR13515770	root	Prunus persica
SRP238133	SRR10736850	fruit-21DPA	Prunus persica
SRP238133	SRR10736851	fruit-21DPA	Prunus persica
SRP238133	SRR10736849	fruit-21DPA	Prunus persica
SRP238133	SRR10736847	fruit-42DPA	Prunus persica
SRP238133	SRR10736848	fruit-42DPA	Prunus persica
SRP238133	SRR10736845	fruit-42DPA	Prunus persica
SRP238133	SRR10736844	fruit-56DPA	Prunus persica
SRP238133	SRR10736843	fruit-56DPA	Prunus persica
SRP238133	SRR10736842	fruit-56DPA	Prunus persica
SRP238133	SRR10736839	fruit-84DPA	Prunus persica
SRP238133	SRR10736841	fruit-84DPA	Prunus persica
SRP238133	SRR10736840	fruit-84DPA	Prunus persica
SRP238133	SRR10736836	fruit-105DPA	Prunus persica
SRP238133	SRR10736838	fruit-105DPA	Prunus persica
SRP238133	SRR10736837	fruit-105DPA	Prunus persica
SRP018878	SRR768136	whole seedling	Malus domestica
SRP125281	SRR6308182	young leaf	Malus domestica
SRP067376	SRR3744769	leaf-mature	Malus domestica
SRP067376	SRR3744770	leaf-mature	Malus domestica
SRP067376	SRR3744771	leaf-mature	Malus domestica
SRP102870	SRR5405145	leaf-mature	Malus domestica
SRP102870	SRR6320561	leaf-mature	Malus domestica
SRP160545	SRR7812057	phloem	Malus domestica
SRP067376	SRR3744786	stem	Malus domestica
SRP067376	SRR3744787	stem	Malus domestica
SRP067376	SRR3744772	stem	Malus domestica
SRP314572	SRR14225142	Root	Malus domestica
SRP314572	SRR14225143	Root	Malus domestica
SRP314572	SRR14225144	Root	Malus domestica
SRP048976	SRR1613973	central seeds1	Malus domestica
SRP048976	SRR1613974	central seeds2	Malus domestica
SRP048976	SRR1613975	central seeds3	Malus domestica
SRP048976	SRR1613976	Lateral seeds1	Malus domestica
SRP048976	SRR1613977	Lateral seeds2	Malus domestica
SRP048976	SRR1613978	Lateral seeds3	Malus domestica
SRP067376	SRR3744766	flower	Malus domestica
SRP067376	SRR3744767	flower	Malus domestica
SRP067376	SRR3744768	flower	Malus domestica
SRP125281	SRR6308190	stigmas	Malus domestica
SRP125281	SRR6308181	styles	Malus domestica
SRP125281	SRR6308189	ovaries	Malus domestica
SRP125281	SRR6308188	filaments	Malus domestica
SRP125281	SRR6308187	anthers	Malus domestica
SRP125281	SRR6308192	pollen	Malus domestica
SRP125281	SRR6308191	petals	Malus domestica
SRP125281	SRR6308194	sepals	Malus domestica
SRP034165	SRR3384922	fruit-1 week after full bloom	Malus domestica
SRP034165	SRR3384921	fruit-2 week after full bloom	Malus domestica
SRP034165	SRR3384920	fruit-3 week after full bloom	Malus domestica
SRP034165	SRR3384919	fruit-4 week after full bloom	Malus domestica
SRP034165	SRR3384923	fruit-5 week after full bloom	Malus domestica
SRP034165	SRR3384918	fruit-6 week after full bloom	Malus domestica
SRP034165	SRR3384917	fruit-8 week after full bloom	Malus domestica
SRP034165	SRR3384916	fruit-10 week after full bloom	Malus domestica
SRP034165	SRR3384915	fruit-12 week after full bloom	Malus domestica
SRP034165	SRR3384914	fruit-14 week after full bloom	Malus domestica
SRP034165	SRR3384913	fruit-16 week after full bloom	Malus domestica
SRP034165	SRR3384912	fruit-18 week after full bloom	Malus domestica
SRP034165	SRR3384911	fruit-19 week after full bloom	Malus domestica
SRP034165	SRR3384910	fruit-20 week after full bloom	Malus domestica
SRP280038	SRR12586314	Hypanthium-20 DPA	Malus domestica
SRP280038	SRR12586317	Hypanthium-20 DPA	Malus domestica
SRP280038	SRR12586320	Hypanthium-20 DPA	Malus domestica
SRP280038	SRR12586323	Hypanthium-12 DPA	Malus domestica
SRP280038	SRR12586327	Hypanthium-12 DPA	Malus domestica
SRP280038	SRR12586330	Hypanthium-12 DPA	Malus domestica
SRP280038	SRR12586333	Hypanthium-6 DPA	Malus domestica
SRP280038	SRR12586337	Hypanthium-6 DPA	Malus domestica
SRP280038	SRR12586340	Hypanthium-6 DPA	Malus domestica
SRP280038	SRR12586343	Hypanthium-0 DPA	Malus domestica
SRP280038	SRR12586347	Hypanthium-0 DPA	Malus domestica
SRP280038	SRR12586350	Hypanthium-0 DPA	Malus domestica
SRP280038	SRR12586312	Ovary wall-20 DPA	Malus domestica
SRP280038	SRR12586316	Ovary wall-20 DPA	Malus domestica
SRP280038	SRR12586319	Ovary wall-20 DPA	Malus domestica
SRP280038	SRR12586322	Ovary wall-12 DPA	Malus domestica
SRP280038	SRR12586326	Ovary wall-12 DPA	Malus domestica
SRP280038	SRR12586329	Ovary wall-12 DPA	Malus domestica
SRP280038	SRR12586332	Ovary wall-6 DPA	Malus domestica
SRP280038	SRR12586336	Ovary wall-6 DPA	Malus domestica
SRP280038	SRR12586339	Ovary wall-6 DPA	Malus domestica
SRP280038	SRR12586342	Ovary wall-0 DPA	Malus domestica
SRP280038	SRR12586345	Ovary wall-0 DPA	Malus domestica
SRP280038	SRR12586349	Ovary wall-0 DPA	Malus domestica
SRP280038	SRR12586331	Ovule-6 DPA	Malus domestica
SRP280038	SRR12586334	Ovule-6 DPA	Malus domestica
SRP280038	SRR12586338	Ovule-6 DPA	Malus domestica
SRP280038	SRR12586341	Ovule-0 DPA	Malus domestica
SRP280038	SRR12586344	Ovule-0 DPA	Malus domestica
SRP280038	SRR12586348	Ovule-0 DPA	Malus domestica
SRP280038	SRR12586311	Ovule-20 DPA	Malus domestica
SRP280038	SRR12586315	Ovule-20 DPA	Malus domestica
SRP280038	SRR12586318	Ovule-20 DPA	Malus domestica
SRP280038	SRR12586321	Ovule-12 DPA	Malus domestica
SRP280038	SRR12586325	Ovule-12 DPA	Malus domestica
SRP280038	SRR12586328	Ovule-12 DPA	Malus domestica
SRP417582	SRR23086117	Peel-24 days after harvest-1	Malus domestica
SRP417582	SRR23086118	Peel-16 days after harvest-3	Malus domestica
SRP417582	SRR23086119	Peel-16 days after harvest-2	Malus domestica
SRP417582	SRR23086120	Peel-16 days after harvest-1	Malus domestica
SRP417582	SRR23086121	Flesh-64 days after harvest-3	Malus domestica
SRP417582	SRR23086122	Flesh-64 days after harvest-2	Malus domestica
SRP417582	SRR23086123	Flesh-64 days after harvest-1	Malus domestica
SRP417582	SRR23086124	Flesh-56 days after harvest-3	Malus domestica
SRP417582	SRR23086125	Peel-8 days after harvest-3	Malus domestica
SRP417582	SRR23086126	Flesh-56 days after harvest-2	Malus domestica
SRP417582	SRR23086127	Flesh-56 days after harvest-1	Malus domestica
SRP417582	SRR23086128	Flesh-48 days after harvest-3	Malus domestica
SRP417582	SRR23086129	Flesh-48 days after harvest-2	Malus domestica
SRP417582	SRR23086130	Flesh-48 days after harvest-1	Malus domestica
SRP417582	SRR23086131	Flesh-40 days after harvest-3	Malus domestica
SRP417582	SRR23086132	Flesh-40 days after harvest-2	Malus domestica
SRP417582	SRR23086133	Flesh-40 days after harvest-1	Malus domestica
SRP417582	SRR23086134	Flesh-32 days after harvest-3	Malus domestica
SRP417582	SRR23086135	Flesh-32 days after harvest-2	Malus domestica
SRP417582	SRR23086136	Peel-8 days after harvest-2	Malus domestica
SRP417582	SRR23086137	Flesh-32 days after harvest-1	Malus domestica
SRP417582	SRR23086138	Flesh-24 days after harvest-3	Malus domestica
SRP417582	SRR23086139	Flesh-24 days after harvest-2	Malus domestica
SRP417582	SRR23086140	Flesh-24 days after harvest-1	Malus domestica
SRP417582	SRR23086141	Flesh-16 days after harvest-3	Malus domestica
SRP417582	SRR23086142	Flesh-16 days after harvest-2	Malus domestica
SRP417582	SRR23086143	Flesh-16 days after harvest-1	Malus domestica
SRP417582	SRR23086144	Flesh-8 days after harvest-3	Malus domestica
SRP417582	SRR23086145	Flesh-8 days after harvest-2	Malus domestica
SRP417582	SRR23086146	Flesh-8 days after harvest-1	Malus domestica
SRP417582	SRR23086147	Peel-8 days after harvest-1	Malus domestica
SRP417582	SRR23086148	Flesh-0 days after harvest-3	Malus domestica
SRP417582	SRR23086149	Flesh-0 days after harvest-2	Malus domestica
SRP417582	SRR23086150	Flesh-0 days after harvest-1	Malus domestica
SRP417582	SRR23086151	Peel-64 days after harvest-3	Malus domestica
SRP417582	SRR23086152	Peel-64 days after harvest-2	Malus domestica
SRP417582	SRR23086153	Peel-64 days after harvest-1	Malus domestica
SRP417582	SRR23086154	Peel-56 days after harvest-3	Malus domestica
SRP417582	SRR23086155	Peel-56 days after harvest-2	Malus domestica
SRP417582	SRR23086156	Peel-56 days after harvest-1	Malus domestica
SRP417582	SRR23086157	Peel-48 days after harvest-3	Malus domestica
SRP417582	SRR23086158	Peel-0 days after harvest-3	Malus domestica
SRP417582	SRR23086159	Peel-48 days after harvest-2	Malus domestica
SRP417582	SRR23086160	Peel-48 days after harvest-1	Malus domestica
SRP417582	SRR23086161	Peel-40 days after harvest-3	Malus domestica
SRP417582	SRR23086162	Peel-40 days after harvest-2	Malus domestica
SRP417582	SRR23086163	Peel-40 days after harvest-1	Malus domestica
SRP417582	SRR23086164	Peel-32 days after harvest-3	Malus domestica
SRP417582	SRR23086165	Peel-32 days after harvest-2	Malus domestica
SRP417582	SRR23086166	Peel-32 days after harvest-1	Malus domestica
SRP417582	SRR23086167	Peel-24 days after harvest-3	Malus domestica
SRP417582	SRR23086168	Peel-24 days after harvest-2	Malus domestica
SRP417582	SRR23086169	Peel-0 days after harvest-2	Malus domestica
SRP417582	SRR23086170	Peel-0 days after harvest-1	Malus domestica
SRP105163	SRR5479025	Peel and flesh-inoculated Penicillium expansum 48 hours-3	Malus domestica
SRP105163	SRR5479026	Peel and flesh-inoculated Penicillium expansum 48 hours-2	Malus domestica
SRP105163	SRR5479027	Peel and flesh-inoculated Penicillium expansum 48 hours-1	Malus domestica
SRP105163	SRR5479028	Peel and flesh-inoculated Penicillium expansum 24 hours-3	Malus domestica
SRP105163	SRR5479029	Peel and flesh-inoculated Penicillium expansum 24 hours-2	Malus domestica
SRP105163	SRR5479030	Peel and flesh-inoculated Penicillium expansum 24 hours-1	Malus domestica
SRP105163	SRR5479031	Peel and flesh-inoculated Penicillium expansum 6 hours-3	Malus domestica
SRP105163	SRR5479032	Peel and flesh-inoculated Penicillium expansum 6 hours-2	Malus domestica
SRP105163	SRR5479033	Peel and flesh-inoculated Penicillium expansum 6 hours-1	Malus domestica
SRP105163	SRR5479043	Peel and flesh-CK-3	Malus domestica
SRP105163	SRR5479044	Peel and flesh-CK-2	Malus domestica
SRP105163	SRR5479045	Peel and flesh-CK-1	Malus domestica
SRP331512	SRR15368548	root-inoculated Fusarium solani-1	Malus domestica
SRP331512	SRR15368549	root-inoculated Fusarium solani-2	Malus domestica
SRP331512	SRR15368550	root-CK-1	Malus domestica
SRP331512	SRR15368551	root-CK-2	Malus domestica
SRP331512	SRR15368556	root-CK-3	Malus domestica
SRP331512	SRR15368557	root-inoculated Fusarium solani-3	Malus domestica
SRP091754	SRR4431586	leaf-inoculated Alternaria alternata 0 hours	Malus domestica
SRP091754	SRR4431587	leaf-inoculated Alternaria alternata 12 hours	Malus domestica
SRP091754	SRR4431589	leaf-inoculated Alternaria alternata 18 hours	Malus domestica
SRP091754	SRR4431618	leaf-inoculated Alternaria alternata 36 hours	Malus domestica
SRP091754	SRR4431634	leaf-inoculated Alternaria alternata 72 hours	Malus domestica
SRP342651	SRR16530673	leaf-CK-3	Malus domestica
SRP342651	SRR16530674	leaf-CK-2	Malus domestica
SRP342651	SRR16530675	leaf-CK-1	Malus domestica
SRP342651	SRR16530676	leaf-drought-3	Malus domestica
SRP342651	SRR16530677	leaf-drought-2	Malus domestica
SRP342651	SRR16530678	leaf-drought-1	Malus domestica
SRP342651	SRR16530680	root-CK-3	Malus domestica
SRP342651	SRR16530691	root-CK-2	Malus domestica
SRP342651	SRR16530692	root-CK-1	Malus domestica
SRP342651	SRR16530679	root-drought-3	Malus domestica
SRP342651	SRR16530681	root-drought-2	Malus domestica
SRP342651	SRR16530682	root-drought-1	Malus domestica
SRP333759	SRR15568944	leaf-low temperature 3d-1	Malus domestica
SRP333759	SRR15568945	leaf-low temperature 1d-3	Malus domestica
SRP333759	SRR15568946	leaf-low temperature 1d-2	Malus domestica
SRP333759	SRR15568947	leaf-low temperature 1d-1	Malus domestica
SRP333759	SRR15568948	leaf-low temperature 6d-3	Malus domestica
SRP333759	SRR15568949	leaf-low temperature 6d-2	Malus domestica
SRP333759	SRR15568950	leaf-low temperature 6d-1	Malus domestica
SRP333759	SRR15568951	leaf-low temperature 12d-3	Malus domestica
SRP333759	SRR15568952	leaf-low temperature 0d-3	Malus domestica
SRP333759	SRR15568953	leaf-low temperature 12d-2	Malus domestica
SRP333759	SRR15568954	leaf-low temperature 12d-1	Malus domestica
SRP333759	SRR15568955	leaf-low temperature 7d-3	Malus domestica
SRP333759	SRR15568956	leaf-low temperature 7d-2	Malus domestica
SRP333759	SRR15568957	leaf-low temperature 7d-1	Malus domestica
SRP333759	SRR15568958	leaf-low temperature 5d-3	Malus domestica
SRP333759	SRR15568959	leaf-low temperature 5d-2	Malus domestica
SRP333759	SRR15568960	leaf-low temperature 5d-1	Malus domestica
SRP333759	SRR15568961	leaf-low temperature 3d-3	Malus domestica
SRP333759	SRR15568962	leaf-low temperature 3d-2	Malus domestica
SRP333759	SRR15568963	leaf-low temperature 0d-2	Malus domestica
SRP333759	SRR15568964	leaf-low temperature 0d-1	Malus domestica
	Tissue	TPM-self-determination	Species
FvesH4_2g10630	leaf-1	65.0944	Fragaria x ananassa
	leaf-2	65.7288	Fragaria x ananassa
	leaf-3	58.8734	Fragaria x ananassa
	petiole-1	61.1551	Fragaria x ananassa
	petiole-2	59.3457	Fragaria x ananassa
	petiole-3	60.7272	Fragaria x ananassa
	peduncle-1	63.2581	Fragaria x ananassa
	peduncle-2	56.8738	Fragaria x ananassa
	peduncle-3	59.0747	Fragaria x ananassa

## Sheet: Supplemental table 4
Forward and reverse primers of MdS6PDH gene cloning
Gene name	Primer name	Sequence (5'-3')
Mgde07G1054400	MdS6PDH07-F	ATGGCGATAACACTCAACAGTGGA
	MdS6PDH07-R	CTATGCATACAGATCAACGCC
Mgde10G1062300	MdS6PDH10-F	ATGTCCACCGTCACCCTGAG
	MdS6PDH10-R	TTATGCATACACGTCTAAGCCCCA

## Sheet: Supplemental table 5
Query	Ortholog	Function	Other Names
Drydscaffold178G00000080	AT4G38900	Basic-leucine zipper (bZIP) transcription factor family protein	BZIP29;DKML;DRINK ME-LIKE
Drydscaffold178G00000090	Na	-	-
Drydscaffold178G00000110	AT2G16530	Encodes polyprenol reductase involved in N-gylcosylation	POLYPRENOL REDUCTASE 2;PPRD2
Drydscaffold178G00000120	AT2G21240	Encodes a member of the BASIC PENTACYSTEINE (BPC) proteins. BPC proteins are plant-specific transcription factors present throughout land plants. BPC transcription factor family is integral for a wide range of processes that support normal growth and development.	ATBPC4;BASIC PENTACYSTEINE 4;BBR;BPC4
Drydscaffold178G00000140	AT4G32180	Encodes a protein with pantothenate kinase activity.	ATPANK2;PANK2;PANTOTHENATE KINASE 2
Drydscaffold178G00000150	AT5G36930	Disease resistance protein (TIR-NBS-LRR class) family	-

## Sheet: Supplemental table 6
The number and distribution of apple S6PDH genes
	Mgde	Mdhf	Mdg	Msi	Mys
Total copy number	6	7	9	10	10
#copies on Chr02 (2G)	3	3	3	5	6
#copies on Chr07 (7G)	1	2	1	2	1
#copies on Chr05 (5G)	1	1	2	2	2
#copies on Chr10 (10G)	1	1	1	1	1
#copies on Others	0	0	2	0	0
Gene IDs	Mgde02G1264100	Mdhf06614-2G	Mdg_02g022330	Msi_02g022750	Mys_02g023540
	Mgde02G1263800	Mdhf06612-2G	Mdg_02g022340	Msi_02g022830	Mys_02g023400
	Mgde02G1264600	Mdhf06619-2G	Mdg_02g022270	Msi_02g022790	Mys_02g023470
	Mgde07G1054400	Mdhf14177-7G	Mdg_07g004690	Msi_02g022710	Mys_02g023610
	Mgde05G1069700	Mdhf14178-7G	Mdg_05g005830	Msi_02g022840	Mys_02g023490
	Mgde10G1078900	Mdhf22313-5G	Mdg_05g005840	Msi_07g004730	Mys_02g023570
		Mdhf02658-10G	Mdg_10g006130	Msi_07g004740	Mys_07g004250
			Mdg_scaffold758g000020	Msi_05g007260	Mys_05g006080
			Mdg_scaffold112g000080	Msi_05g007280	Mys_05g006090
				Msi_10g006640	Mys_10g006060
